# Supplementary material for: Mannose and Hyaluronic Acid Dual-Modified Iron Oxide Enhances Neoantigen-Based Peptide Vaccine Therapy by Polarizing Tumor-Associated Macrophages
Source: Cancers (Basel). 2022 Oct 18;14(20):5107. doi: 10.3390/cancers14205107 (PMC9599981; doi:10.3390/cancers14205107)
Supplement: Supplementary file 1 [file cancers-14-05107-s001.zip]

Archive with 1 entries (1 files):
- cancers-1939802-supplementary.pdf
